# Supplementary material for: Longitudinal Study of Changes in Ammonia, Carbon Dioxide, Humidity and Temperature in Individually Ventilated Cages Housing Female and Male C57BL/6N Mice during Consecutive Cycles of Weekly and Bi-Weekly Cage Changes
Source: Animals (Basel). 2024 Sep 21;14(18):2735. doi: 10.3390/ani14182735 (PMC11428529; doi:10.3390/ani14182735)
Supplement: Supplementary file 1 [file animals-14-02735-s001.zip]

Archive with 1 entries (1 files):
- animals-3200819-supplementary.pdf
